# Supplementary material for: Establishment of an Endocytosis-Related Prognostic Signature for Patients With Low-Grade Glioma
Source: Front Genet. 2021 Sep 6;12:709666. doi: 10.3389/fgene.2021.709666 (PMC8450508; doi:10.3389/fgene.2021.709666)
Supplement: Supplementary Table 2 — GO analysis of the DEERGs. [file Table_2.XLSX]

## Sheet: Sheet1
ONTOLOGY	ID	Description	GeneRatio	BgRatio	pvalue	p.adjust	qvalue	geneID	Count
BP	GO:1990778	protein localization to cell periphery	12/59	311/18670	2.05459e-10	3.66333e-07	2.83533e-07	SNAP25/MAL/RAB13/S100A10/RAB15/PIK3R1/NSG1/RAB31/RAB29/VAMP8/RAP2A/EGFR	12
BP	GO:0007032	endosome organization	7/59	79/18670	5.29317e-09	4.71886e-06	3.65229e-06	HOOK1/RILP/CORO1C/ALS2CL/DNM1/LAPTM4B/SNX10	7
BP	GO:0016197	endosomal transport	9/59	224/18670	3.27533e-08	1.94664e-05	1.50665e-05	RILP/CORO1C/RAB11FIP4/INPP5F/RAB13/LAPTM4B/NSG2/NSG1/RAB29	9
BP	GO:0016050	vesicle organization	10/59	325/18670	6.56809e-08	2.92773e-05	2.26599e-05	HOOK1/RILP/CORO1C/ALS2CL/SNAP25/RAB20/DNM1/S100A10/LAPTM4B/SNX10	10
BP	GO:0072659	protein localization to plasma membrane	9/59	260/18670	1.17417e-07	3.87738e-05	3.001e-05	RAB13/S100A10/RAB15/PIK3R1/NSG1/RAB31/VAMP8/RAP2A/EGFR	9
BP	GO:0032482	Rab protein signal transduction	6/59	75/18670	1.30478e-07	3.87738e-05	3.001e-05	RAB40B/RAB20/RAB13/RAB15/RAB31/RAB29	6
BP	GO:0043087	regulation of GTPase activity	11/59	479/18670	2.60408e-07	6.63295e-05	5.13375e-05	CORO1C/ACAP1/ALS2CL/AGAP2/RIN2/S100A10/VAV2/PKP4/SGSM1/RIN1/RIN3	11
BP	GO:0043547	positive regulation of GTPase activity	10/59	405/18670	5.02793e-07	0.00011206	8.67318e-05	CORO1C/ACAP1/ALS2CL/AGAP2/RIN2/S100A10/PKP4/SGSM1/RIN1/RIN3	10
BP	GO:0007265	Ras protein signal transduction	10/59	448/18670	1.25654e-06	0.000248935	0.00019267	RAB40B/RAB20/RAB13/VAV2/RAB15/RAB31/RAB29/RAP2A/RND2/TP53	10
BP	GO:0010975	regulation of neuron projection development	10/59	499/18670	3.29849e-06	0.00058812	0.000455191	FYN/SYT3/SNAP25/S100A9/INPP5F/PAK1/TMEM106B/RAB29/RAP2A/RND2	10
BP	GO:0051668	localization within membrane	6/59	148/18670	7.14525e-06	0.00115818	0.000896405	SNAP25/MAL/DNM1/KIF5C/KIF5A/NSG1	6
BP	GO:0010256	endomembrane system organization	9/59	438/18670	8.81161e-06	0.00126953	0.00098259	HOOK1/RILP/CORO1C/ALS2CL/DNM1/LAPTM4B/RAB29/SNX10/SYTL4	9
BP	GO:0090150	establishment of protein localization to membrane	8/59	332/18670	9.25628e-06	0.00126953	0.00098259	FYN/SNAP25/MAL/PAK1/NSG1/RAB31/TP53/EGFR	8
BP	GO:0001921	positive regulation of receptor recycling	3/59	15/18670	1.32761e-05	0.00169081	0.00130865	INPP5F/NSG1/RAB29	3
BP	GO:0006909	phagocytosis	8/59	369/18670	1.98604e-05	0.00236073	0.00182715	CORO1C/FYN/RAB20/PLD4/VAV2/PAK1/PIK3R1/RAB31	8
BP	GO:1905475	regulation of protein localization to membrane	6/59	187/18670	2.7018e-05	0.00285254	0.0022078	FYN/PAK1/PIK3R1/VAMP8/TP53/EGFR	6
BP	GO:0097120	receptor localization to synapse	4/59	55/18670	2.71975e-05	0.00285254	0.0022078	SNAP25/KIF5C/KIF5A/NSG1	4
BP	GO:0043112	receptor metabolic process	6/59	192/18670	3.13365e-05	0.00310406	0.00240247	SNAP25/DNM1/INPP5F/NSG1/RAB31/RAB29	6
BP	GO:0007040	lysosome organization	4/59	61/18670	4.10321e-05	0.00351761	0.00272254	HOOK1/RAB20/LAPTM4B/TMEM106B	4
BP	GO:0080171	lytic vacuole organization	4/59	61/18670	4.10321e-05	0.00351761	0.00272254	HOOK1/RAB20/LAPTM4B/TMEM106B	4
BP	GO:1905477	positive regulation of protein localization to membrane	5/59	122/18670	4.143e-05	0.00351761	0.00272254	FYN/PAK1/PIK3R1/TP53/EGFR	5
BP	GO:0035418	protein localization to synapse	4/59	63/18670	4.66157e-05	0.00377799	0.00292408	SNAP25/KIF5C/KIF5A/NSG1	4
BP	GO:0001919	regulation of receptor recycling	3/59	24/18670	5.78737e-05	0.00430437	0.00333148	INPP5F/NSG1/RAB29	3
BP	GO:0032388	positive regulation of intracellular transport	6/59	215/18670	5.892e-05	0.00430437	0.00333148	FYN/PAK1/PIK3R1/RAB29/VAMP8/TP53	6
BP	GO:0042177	negative regulation of protein catabolic process	5/59	132/18670	6.03529e-05	0.00430437	0.00333148	RILP/FYN/AGAP2/LAPTM4B/EGFR	5
BP	GO:0090316	positive regulation of intracellular protein transport	5/59	153/18670	0.000121329	0.00832036	0.00643976	FYN/PAK1/PIK3R1/RAB29/TP53	5
BP	GO:0071985	multivesicular body sorting pathway	3/59	33/18670	0.000152885	0.0100255	0.00775951	RILP/LAPTM4B/SYTL4	3
BP	GO:0048013	ephrin receptor signaling pathway	4/59	86/18670	0.000157439	0.0100255	0.00775951	FYN/DNM1/VAV2/PAK1	4
BP	GO:0001881	receptor recycling	3/59	35/18670	0.000182579	0.0112254	0.00868823	INPP5F/NSG1/RAB29	3
BP	GO:0030307	positive regulation of cell growth	5/59	169/18670	0.000193186	0.0113401	0.00877698	SYT3/S100A9/PAK1/RND2/EGFR	5
BP	GO:0031346	positive regulation of cell projection organization	7/59	383/18670	0.000197164	0.0113401	0.00877698	CORO1C/FYN/SYT3/S100A9/PAK1/TMEM106B/RND2	7
BP	GO:0048010	vascular endothelial growth factor receptor signaling pathway	4/59	96/18670	0.000240572	0.0133368	0.0103223	FYN/VAV2/NRP2/PIK3R1	4
BP	GO:1901998	toxin transport	3/59	39/18670	0.000252662	0.0133368	0.0103223	RAB40B/DNM1/RAB29	3
BP	GO:0010976	positive regulation of neuron projection development	6/59	281/18670	0.000254318	0.0133368	0.0103223	FYN/SYT3/S100A9/PAK1/TMEM106B/RND2	6
BP	GO:0051222	positive regulation of protein transport	7/59	418/18670	0.000335369	0.0170846	0.0132231	FYN/PAK1/PIK3R1/RAB29/SYTL4/TP53/EGFR	7
BP	GO:0032386	regulation of intracellular transport	7/59	423/18670	0.000360266	0.0178432	0.0138102	FYN/INPP5F/PAK1/PIK3R1/RAB29/VAMP8/TP53	7
BP	GO:0032456	endocytic recycling	3/59	45/18670	0.000387061	0.0186522	0.0144363	RAB11FIP4/INPP5F/RAB13	3
BP	GO:0009895	negative regulation of catabolic process	6/59	308/18670	0.000414953	0.01947	0.0150693	RILP/FYN/AGAP2/LAPTM4B/TP53/EGFR	6
BP	GO:1903800	positive regulation of production of miRNAs involved in gene silencing by miRNA	2/59	10/18670	0.000434663	0.0198719	0.0153804	TP53/EGFR	2
BP	GO:0099003	vesicle-mediated transport in synapse	5/59	207/18670	0.000491534	0.0216598	0.0167642	SNAP25/DNM1/KIF5C/KIF5A/NSG1	5
BP	GO:0051205	protein insertion into membrane	3/59	49/18670	0.000498066	0.0216598	0.0167642	MAL/TP53/EGFR	3
BP	GO:1905383	protein localization to presynapse	2/59	11/18670	0.000530176	0.0224811	0.0173999	KIF5C/KIF5A	2
BP	GO:1903829	positive regulation of cellular protein localization	6/59	324/18670	0.00054217	0.0224811	0.0173999	FYN/PAK1/PIK3R1/RAB29/TP53/EGFR	6
BP	GO:1904951	positive regulation of establishment of protein localization	7/59	456/18670	0.000564329	0.0228682	0.0176994	FYN/PAK1/PIK3R1/RAB29/SYTL4/TP53/EGFR	7
BP	GO:0099640	axo-dendritic protein transport	2/59	12/18670	0.000634918	0.0251569	0.0194708	KIF5C/KIF5A	2
BP	GO:0007409	axonogenesis	7/59	468/18670	0.000658078	0.0255077	0.0197423	FYN/KIF5C/PAK1/NRP2/PIK3R1/KIF5A/RND2	7
BP	GO:0043551	regulation of phosphatidylinositol 3-kinase activity	3/59	55/18670	0.000699755	0.0260252	0.0201429	AGAP2/VAV2/PIK3R1	3
BP	GO:0002429	immune response-activating cell surface receptor signaling pathway	7/59	473/18670	0.000700622	0.0260252	0.0201429	CMTM3/FYN/VAV2/PAK1/PIK3R1/FPR1/RAB29	7
BP	GO:0033157	regulation of intracellular protein transport	5/59	225/18670	0.000717065	0.0260924	0.0201949	FYN/PAK1/PIK3R1/RAB29/TP53	5
BP	GO:0031295	T cell costimulation	3/59	56/18670	0.000737709	0.0263067	0.0203608	FYN/PAK1/PIK3R1	3
BP	GO:0031294	lymphocyte costimulation	3/59	57/18670	0.000776952	0.0269782	0.0208805	FYN/PAK1/PIK3R1	3
BP	GO:0016049	cell growth	7/59	484/18670	0.000801932	0.0269782	0.0208805	SYT3/S100A9/PAK1/NRP2/RND2/TP53/EGFR	7
BP	GO:0022604	regulation of cell morphogenesis	7/59	484/18670	0.000801932	0.0269782	0.0208805	CORO1C/FYN/SYT3/S100A10/PAK1/RAP2A/RND2	7
BP	GO:0046777	protein autophosphorylation	5/59	235/18670	0.000871769	0.0287845	0.0222785	FYN/TOM1L1/PAK1/RAP2A/EGFR	5
BP	GO:0002433	immune response-regulating cell surface receptor signaling pathway involved in phagocytosis	4/59	139/18670	0.000975009	0.030863	0.0238872	FYN/VAV2/PAK1/PIK3R1	4
BP	GO:0038096	Fc-gamma receptor signaling pathway involved in phagocytosis	4/59	139/18670	0.000975009	0.030863	0.0238872	FYN/VAV2/PAK1/PIK3R1	4
BP	GO:0098840	protein transport along microtubule	2/59	15/18670	0.00100396	0.030863	0.0238872	KIF5C/KIF5A	2
BP	GO:0099118	microtubule-based protein transport	2/59	15/18670	0.00100396	0.030863	0.0238872	KIF5C/KIF5A	2
BP	GO:0038094	Fc-gamma receptor signaling pathway	4/59	142/18670	0.00105549	0.0318974	0.0246878	FYN/VAV2/PAK1/PIK3R1	4
BP	GO:0043550	regulation of lipid kinase activity	3/59	64/18670	0.00108912	0.0320573	0.0248116	AGAP2/VAV2/PIK3R1	3
BP	GO:0045666	positive regulation of neuron differentiation	6/59	371/18670	0.00109674	0.0320573	0.0248116	FYN/SYT3/S100A9/PAK1/TMEM106B/RND2	6
BP	GO:0002431	Fc receptor mediated stimulatory signaling pathway	4/59	145/18670	0.00114054	0.0327997	0.0253862	FYN/VAV2/PAK1/PIK3R1	4
BP	GO:0099072	regulation of postsynaptic membrane neurotransmitter receptor levels	3/59	66/18670	0.00119085	0.033703	0.0260853	SNAP25/DNM1/NSG1	3
BP	GO:0042176	regulation of protein catabolic process	6/59	381/18670	0.00125699	0.0350085	0.0270957	RILP/FYN/AGAP2/LAPTM4B/PKD1/EGFR	6
BP	GO:0050730	regulation of peptidyl-tyrosine phosphorylation	5/59	256/18670	0.00127625	0.0350085	0.0270957	ZFYVE28/FYN/INPP5F/TP53/EGFR	5
BP	GO:1901653	cellular response to peptide	6/59	385/18670	0.0013259	0.0355944	0.0275493	FYN/RAB13/PAK1/PIK3R1/RAB31/TP53	6
BP	GO:0048489	synaptic vesicle transport	4/59	152/18670	0.0013575	0.0355944	0.0275493	SNAP25/DNM1/KIF5C/KIF5A	4
BP	GO:0097480	establishment of synaptic vesicle localization	4/59	152/18670	0.0013575	0.0355944	0.0275493	SNAP25/DNM1/KIF5C/KIF5A	4
BP	GO:0051017	actin filament bundle assembly	4/59	153/18670	0.00139069	0.0359361	0.0278137	S100A10/PAK1/PIK3R1/RND2	4
BP	GO:0048268	clathrin coat assembly	2/59	18/18670	0.00145402	0.0360072	0.0278687	NSG2/NSG1	2
BP	GO:0098877	neurotransmitter receptor transport to plasma membrane	2/59	18/18670	0.00145402	0.0360072	0.0278687	SNAP25/NSG1	2
BP	GO:0098969	neurotransmitter receptor transport to postsynaptic membrane	2/59	18/18670	0.00145402	0.0360072	0.0278687	SNAP25/NSG1	2
BP	GO:0061572	actin filament bundle organization	4/59	157/18670	0.00152911	0.037348	0.0289065	S100A10/PAK1/PIK3R1/RND2	4
BP	GO:0016482	cytosolic transport	4/59	158/18670	0.00156516	0.0375538	0.0290657	HOOK1/RILP/KIF5A/RAB29	4
BP	GO:0045927	positive regulation of growth	5/59	270/18670	0.00161391	0.0375538	0.0290657	SYT3/S100A9/PAK1/RND2/EGFR	5
BP	GO:1903540	establishment of protein localization to postsynaptic membrane	2/59	19/18670	0.00162178	0.0375538	0.0290657	SNAP25/NSG1	2
BP	GO:1903798	regulation of production of miRNAs involved in gene silencing by miRNA	2/59	19/18670	0.00162178	0.0375538	0.0290657	TP53/EGFR	2
BP	GO:0032418	lysosome localization	3/59	74/18670	0.00165706	0.0378788	0.0293173	TMEM106B/SYTL4/VAMP8	3
BP	GO:0007033	vacuole organization	4/59	163/18670	0.00175436	0.0391002	0.0302627	HOOK1/RAB20/LAPTM4B/TMEM106B	4
BP	GO:0097479	synaptic vesicle localization	4/59	163/18670	0.00175436	0.0391002	0.0302627	SNAP25/DNM1/KIF5C/KIF5A	4
BP	GO:0007411	axon guidance	5/59	276/18670	0.00177713	0.0391188	0.030277	FYN/KIF5C/NRP2/PIK3R1/KIF5A	5
BP	GO:0097485	neuron projection guidance	5/59	277/18670	0.00180547	0.0392579	0.0303847	FYN/KIF5C/NRP2/PIK3R1/KIF5A	5
BP	GO:0031503	protein-containing complex localization	5/59	281/18670	0.00192216	0.0412917	0.0319588	SNAP25/DNM1/KIF5C/KIF5A/NSG1	5
BP	GO:0001558	regulation of cell growth	6/59	416/18670	0.00196294	0.0416088	0.0322042	SYT3/S100A9/PAK1/RND2/TP53/EGFR	6
BP	GO:0070920	regulation of production of small RNA involved in gene silencing by RNA	2/59	21/18670	0.00198359	0.0416088	0.0322042	TP53/EGFR	2
BP	GO:0140029	exocytic process	3/59	80/18670	0.00207225	0.0429631	0.0332524	SNAP25/RAB15/VAMP8	3
BP	GO:0051195	negative regulation of cofactor metabolic process	2/59	22/18670	0.00217753	0.0446269	0.0345401	FYN/TP53	2
BP	GO:0002478	antigen processing and presentation of exogenous peptide antigen	4/59	175/18670	0.00227223	0.0460385	0.0356327	RILP/CTSS/KIF5A/VAMP8	4
BP	GO:2000637	positive regulation of gene silencing by miRNA	2/59	23/18670	0.00238008	0.0471438	0.0364882	TP53/EGFR	2
BP	GO:0051492	regulation of stress fiber assembly	3/59	84/18670	0.0023819	0.0471438	0.0364882	S100A10/PAK1/PIK3R1	3
BP	GO:0050804	modulation of chemical synaptic transmission	6/59	436/18670	0.0024827	0.0471438	0.0364882	FYN/SNAP25/DNM1/NSG1/RIN1/EGFR	6
BP	GO:0099177	regulation of trans-synaptic signaling	6/59	437/18670	0.00251116	0.0471438	0.0364882	FYN/SNAP25/DNM1/NSG1/RIN1/EGFR	6
BP	GO:0048015	phosphatidylinositol-mediated signaling	4/59	181/18670	0.00256702	0.0471438	0.0364882	FYN/INPP5F/PIK3R1/EGFR	4
BP	GO:0010769	regulation of cell morphogenesis involved in differentiation	5/59	301/18670	0.00259025	0.0471438	0.0364882	CORO1C/S100A10/PAK1/RAP2A/RND2	5
BP	GO:0031579	membrane raft organization	2/59	24/18670	0.00259119	0.0471438	0.0364882	MAL/S100A10	2
BP	GO:0050857	positive regulation of antigen receptor-mediated signaling pathway	2/59	24/18670	0.00259119	0.0471438	0.0364882	CMTM3/RAB29	2
BP	GO:0060148	positive regulation of posttranscriptional gene silencing	2/59	24/18670	0.00259119	0.0471438	0.0364882	TP53/EGFR	2
BP	GO:0099590	neurotransmitter receptor internalization	2/59	24/18670	0.00259119	0.0471438	0.0364882	SNAP25/DNM1	2
BP	GO:0019884	antigen processing and presentation of exogenous antigen	4/59	182/18670	0.00261859	0.047161	0.0365015	RILP/CTSS/KIF5A/VAMP8	4
BP	GO:0045921	positive regulation of exocytosis	3/59	88/18670	0.00271879	0.0476139	0.036852	RAB15/SYTL4/VAMP8	3
BP	GO:1903725	regulation of phospholipid metabolic process	3/59	88/18670	0.00271879	0.0476139	0.036852	AGAP2/VAV2/PIK3R1	3
BP	GO:0048017	inositol lipid-mediated signaling	4/59	184/18670	0.00272384	0.0476139	0.036852	FYN/INPP5F/PIK3R1/EGFR	4
BP	GO:0032509	endosome transport via multivesicular body sorting pathway	2/59	25/18670	0.0028108	0.0486569	0.0376593	RILP/LAPTM4B	2
CC	GO:0010008	endosome membrane	23/62	479/19717	1.08287e-21	2.37148e-19	1.55021e-19	ZFYVE28/RILP/CORO1C/ACAP1/LAMP5/LAPTM4A/ABCA5/RAB11FIP4/TOM1L1/INPP5F/RAB13/RAB15/PLIN3/LAPTM4B/NSG2/TMEM106B/NSG1/GOLIM4/RAB31/SNX10/VAMP8/RAP2A/EGFR	23
CC	GO:0005769	early endosome	13/62	350/19717	5.28278e-11	5.78464e-09	3.78136e-09	ZFYVE28/LAMP5/RAB20/INPP5F/LAPTM4B/NSG2/NSG1/RAB31/RAB29/RIN3/VAMP8/RND2/EGFR	13
CC	GO:0031902	late endosome membrane	9/62	134/19717	3.52719e-10	2.21223e-08	1.44611e-08	RILP/LAMP5/LAPTM4A/ABCA5/LAPTM4B/NSG2/TMEM106B/NSG1/VAMP8	9
CC	GO:0005770	late endosome	11/62	256/19717	4.04059e-10	2.21223e-08	1.44611e-08	RILP/LAMP5/LAPTM4A/ABCA5/CTSS/LAPTM4B/NSG2/TMEM106B/NSG1/VAMP8/EGFR	11
CC	GO:0055037	recycling endosome	9/62	176/19717	3.95996e-09	1.73446e-07	1.1338e-07	ACAP1/LAMP5/RAB11FIP4/INPP5F/RAB13/NSG1/RAB29/VAMP8/RAP2A	9
CC	GO:0055038	recycling endosome membrane	7/62	81/19717	6.21502e-09	2.26848e-07	1.48288e-07	ACAP1/LAMP5/RAB11FIP4/RAB13/NSG1/VAMP8/RAP2A	7
CC	GO:0031901	early endosome membrane	8/62	149/19717	2.1084e-08	6.59628e-07	4.31192e-07	ZFYVE28/LAMP5/INPP5F/NSG2/NSG1/RAB31/VAMP8/EGFR	8
CC	GO:0030139	endocytic vesicle	10/62	303/19717	3.36167e-08	9.20258e-07	6.01562e-07	RILP/RAB20/PLD4/RAB11FIP4/INPP5F/RAB13/GOLIM4/RAB31/VAMP8/EGFR	10
CC	GO:0005765	lysosomal membrane	9/62	354/19717	1.5367e-06	3.4445e-05	2.25163e-05	RILP/LAMP5/LAPTM4A/ABCA5/LAPTM4B/LAPTM5/TMEM106B/FPR1/VAMP8	9
CC	GO:0098852	lytic vacuole membrane	9/62	355/19717	1.57283e-06	3.4445e-05	2.25163e-05	RILP/LAMP5/LAPTM4A/ABCA5/LAPTM4B/LAPTM5/TMEM106B/FPR1/VAMP8	9
CC	GO:0005774	vacuolar membrane	9/62	412/19717	5.3023e-06	0.000105564	6.9006e-05	RILP/LAMP5/LAPTM4A/ABCA5/LAPTM4B/LAPTM5/TMEM106B/FPR1/VAMP8	9
CC	GO:0032585	multivesicular body membrane	3/62	12/19717	6.38351e-06	0.000116499	7.61542e-05	LAPTM4B/NSG2/NSG1	3
CC	GO:0005802	trans-Golgi network	7/62	236/19717	9.04665e-06	0.000152401	9.96231e-05	SNAP25/PLD4/RAB13/NSG2/NSG1/RAB31/RAB29	7
CC	GO:0005771	multivesicular body	4/62	51/19717	1.98254e-05	0.000310126	0.000202726	LAPTM4B/NSG2/NSG1/EGFR	4
CC	GO:0030133	transport vesicle	8/62	392/19717	3.00849e-05	0.000422926	0.000276462	LAMP5/SYT3/SNAP25/DNM1/RAB15/PLIN3/GOLIM4/SYTL4	8
CC	GO:0016328	lateral plasma membrane	4/62	57/19717	3.08987e-05	0.000422926	0.000276462	CORO1C/RAB13/NSG1/PKD1	4
CC	GO:0019898	extrinsic component of membrane	7/62	295/19717	3.80211e-05	0.000489801	0.000320178	FYN/SNAP25/MAL/S100A10/PIK3R1/SNX10/SYTL4	7
CC	GO:0070382	exocytic vesicle	6/62	207/19717	4.69244e-05	0.000570913	0.0003732	LAMP5/SYT3/SNAP25/DNM1/RAB15/SYTL4	6
CC	GO:0045335	phagocytic vesicle	5/62	132/19717	5.93934e-05	0.000684587	0.000447507	RILP/RAB20/PLD4/RAB31/VAMP8	5
CC	GO:0030670	phagocytic vesicle membrane	4/62	76/19717	9.59788e-05	0.00105097	0.000687006	RILP/RAB20/RAB31/VAMP8	4
CC	GO:0032588	trans-Golgi network membrane	4/62	92/19717	0.00020133	0.00209959	0.00137248	PLD4/NSG2/NSG1/RAB31	4
CC	GO:0030667	secretory granule membrane	6/62	298/19717	0.000342392	0.00340836	0.00222801	SNAP25/FPR1/RAB31/SYTL4/VAMP8/RND2	6
CC	GO:0035253	ciliary rootlet	2/62	10/19717	0.000430748	0.00409373	0.00267602	KIF5C/KIF5A	2
CC	GO:0045121	membrane raft	6/62	315/19717	0.000459562	0.00409373	0.00267602	CORO1C/FYN/MAL/S100A10/MAL2/EGFR	6
CC	GO:0098857	membrane microdomain	6/62	316/19717	0.00046732	0.00409373	0.00267602	CORO1C/FYN/MAL/S100A10/MAL2/EGFR	6
CC	GO:0098589	membrane region	6/62	328/19717	0.000568642	0.00478971	0.00313098	CORO1C/FYN/MAL/S100A10/MAL2/EGFR	6
CC	GO:0005795	Golgi stack	4/62	149/19717	0.00124347	0.0100339	0.00655907	TOM1L1/NSG2/NSG1/GOLIM4	4
CC	GO:0005801	cis-Golgi network	3/62	68/19717	0.00128288	0.0100339	0.00655907	PIK3R1/GOLIM4/RAB29	3
CC	GO:0070820	tertiary granule	4/62	164/19717	0.00176882	0.0133576	0.00873172	SNAP25/CTSS/FPR1/VAMP8	4
CC	GO:0030666	endocytic vesicle membrane	4/62	167/19717	0.00188983	0.0137958	0.00901814	RILP/RAB20/RAB31/VAMP8	4
CC	GO:0030496	midbody	4/62	173/19717	0.00214888	0.0147694	0.00965461	CLIC4/RAB11FIP4/PKP4/RAP2A	4
CC	GO:0097038	perinuclear endoplasmic reticulum	2/62	22/19717	0.00215809	0.0147694	0.00965461	FYN/PIK3R1	2
CC	GO:0032580	Golgi cisterna membrane	3/62	92/19717	0.00304727	0.0197855	0.0129335	NSG2/NSG1/GOLIM4	3
CC	GO:0008021	synaptic vesicle	4/62	191/19717	0.00307172	0.0197855	0.0129335	LAMP5/SNAP25/DNM1/RAB15	4
CC	GO:0043202	lysosomal lumen	3/62	95/19717	0.00333638	0.0208762	0.0136466	CTSS/NSG2/NSG1	3
CC	GO:0032839	dendrite cytoplasm	2/62	32/19717	0.00454115	0.0276253	0.0180584	KIF5C/KIF5A	2
CC	GO:0098978	glutamatergic synapse	5/62	349/19717	0.00478739	0.0283362	0.018523	FYN/SNAP25/DNM1/NRP2/NSG1	5
CC	GO:0031985	Golgi cisterna	3/62	116/19717	0.00583106	0.0336053	0.0219674	NSG2/NSG1/GOLIM4	3
CC	GO:0033267	axon part	5/62	382/19717	0.00696985	0.0389887	0.0254865	LAMP5/SNAP25/DNM1/KIF5C/KIF5A	5
CC	GO:0045177	apical part of cell	5/62	384/19717	0.00712122	0.0389887	0.0254865	MAL/CLIC4/MAL2/SNX10/EGFR	5
MF	GO:0005525	GTP binding	11/60	374/17697	4.39697e-08	2.27116e-06	1.66114e-06	RAB40B/RAB20/DNM1/AGAP2/ARL4A/RAB13/RAB15/RAB31/RAB29/RAP2A/RND2	11
MF	GO:0032550	purine ribonucleoside binding	11/60	378/17697	4.89996e-08	2.27116e-06	1.66114e-06	RAB40B/RAB20/DNM1/AGAP2/ARL4A/RAB13/RAB15/RAB31/RAB29/RAP2A/RND2	11
MF	GO:0001883	purine nucleoside binding	11/60	381/17697	5.3102e-08	2.27116e-06	1.66114e-06	RAB40B/RAB20/DNM1/AGAP2/ARL4A/RAB13/RAB15/RAB31/RAB29/RAP2A/RND2	11
MF	GO:0032549	ribonucleoside binding	11/60	382/17697	5.45359e-08	2.27116e-06	1.66114e-06	RAB40B/RAB20/DNM1/AGAP2/ARL4A/RAB13/RAB15/RAB31/RAB29/RAP2A/RND2	11
MF	GO:0001882	nucleoside binding	11/60	389/17697	6.55769e-08	2.27116e-06	1.66114e-06	RAB40B/RAB20/DNM1/AGAP2/ARL4A/RAB13/RAB15/RAB31/RAB29/RAP2A/RND2	11
MF	GO:0019001	guanyl nucleotide binding	11/60	394/17697	7.46389e-08	2.27116e-06	1.66114e-06	RAB40B/RAB20/DNM1/AGAP2/ARL4A/RAB13/RAB15/RAB31/RAB29/RAP2A/RND2	11
MF	GO:0032561	guanyl ribonucleotide binding	11/60	394/17697	7.46389e-08	2.27116e-06	1.66114e-06	RAB40B/RAB20/DNM1/AGAP2/ARL4A/RAB13/RAB15/RAB31/RAB29/RAP2A/RND2	11
MF	GO:0003924	GTPase activity	10/60	324/17697	1.23439e-07	3.28656e-06	2.40381e-06	RAB40B/RAB20/DNM1/AGAP2/RAB13/RAB15/RAB31/RAB29/RAP2A/RND2	10
MF	GO:0017016	Ras GTPase binding	11/60	429/17697	1.75956e-07	4.16429e-06	3.04579e-06	RILP/CORO1C/RAB11FIP4/RIN2/VAV2/PAK1/SGSM1/RIN1/RAB29/RIN3/SYTL4	11
MF	GO:0031267	small GTPase binding	11/60	443/17697	2.42619e-07	5.16779e-06	3.77975e-06	RILP/CORO1C/RAB11FIP4/RIN2/VAV2/PAK1/SGSM1/RIN1/RAB29/RIN3/SYTL4	11
MF	GO:0017137	Rab GTPase binding	7/60	175/17697	2.03655e-06	3.94351e-05	2.8843e-05	RILP/RAB11FIP4/RIN2/SGSM1/RAB29/RIN3/SYTL4	7
MF	GO:0005096	GTPase activator activity	7/60	273/17697	3.69835e-05	0.000656457	0.000480137	ACAP1/ALS2CL/AGAP2/RIN2/SGSM1/RIN1/RIN3	7
MF	GO:0030276	clathrin binding	4/60	57/17697	4.12285e-05	0.000675514	0.000494075	SYT3/TOM1L1/NSG2/NSG1	4
MF	GO:0030695	GTPase regulator activity	7/60	304/17697	7.29552e-05	0.00110996	0.000811832	ACAP1/ALS2CL/AGAP2/RIN2/SGSM1/RIN1/RIN3	7
MF	GO:0060589	nucleoside-triphosphatase regulator activity	7/60	344/17697	0.000157299	0.00223364	0.0016337	ACAP1/ALS2CL/AGAP2/RIN2/SGSM1/RIN1/RIN3	7
MF	GO:0019911	structural constituent of myelin sheath	2/60	10/17697	0.000499858	0.00665436	0.00486704	MAL/MAL2	2
MF	GO:0050786	RAGE receptor binding	2/60	11/17697	0.000609605	0.007638	0.00558648	S100A9/FPR1	2
MF	GO:0015631	tubulin binding	6/60	336/17697	0.000946583	0.0112012	0.00819265	HOOK1/FYN/S100A9/DNM1/KIF5C/KIF5A	6
MF	GO:0008017	microtubule binding	5/60	246/17697	0.00146035	0.0163713	0.0119741	HOOK1/S100A9/DNM1/KIF5C/KIF5A	5
MF	GO:0019003	GDP binding	3/60	74/17697	0.00202425	0.0215582	0.0157678	RAB31/RAB29/RAP2A	3
MF	GO:0008574	ATP-dependent microtubule motor activity, plus-end-directed	2/60	26/17697	0.00348636	0.0353616	0.0258637	KIF5C/KIF5A	2
MF	GO:0051959	dynein light intermediate chain binding	2/60	29/17697	0.00432694	0.0418927	0.0306405	HOOK1/RILP	2
MF	GO:0043548	phosphatidylinositol 3-kinase binding	2/60	30/17697	0.00462594	0.0428402	0.0313336	FYN/PIK3R1	2
MF	GO:0097718	disordered domain specific binding	2/60	33/17697	0.00557846	0.0495088	0.036211	FYN/TP53	2
