# Supplementary material for: Establishment of an Endocytosis-Related Prognostic Signature for Patients With Low-Grade Glioma
Source: Front Genet. 2021 Sep 6;12:709666. doi: 10.3389/fgene.2021.709666 (PMC8450508; doi:10.3389/fgene.2021.709666)
Supplement: Supplementary Table 3 — KEGG analysis of the DEERGs. [file Table_3.XLSX]

## Sheet: Sheet1
ID	Description	GeneRatio	BgRatio	pvalue	p.adjust	qvalue	geneID	Count
hsa05213	Endometrial cancer	44285	58/8108	0.0012297	0.0208906	0.014158	PIK3R1/TP53/EGFR	3
hsa04664	Fc epsilon RI signaling pathway	44285	68/8108	0.00194813	0.023779	0.0161155	FYN/VAV2/PIK3R1	3
hsa05230	Central carbon metabolism in cancer	44285	70/8108	0.00211731	0.023779	0.0161155	PIK3R1/TP53/EGFR	3
hsa05218	Melanoma	44285	72/8108	0.00229538	0.0239375	0.016223	PIK3R1/TP53/EGFR	3
hsa05214	Glioma	44285	75/8108	0.00257952	0.0244445	0.0165666	PIK3R1/TP53/EGFR	3
hsa05212	Pancreatic cancer	44285	76/8108	0.00267885	0.0244445	0.0165666	PIK3R1/TP53/EGFR	3
hsa04012	ErbB signaling pathway	44285	85/8108	0.00368042	0.0308545	0.0209107	PAK1/PIK3R1/EGFR	3
hsa05210	Colorectal cancer	44285	86/8108	0.00380398	0.0308545	0.0209107	PIK3R1/TP53/EGFR	3
hsa05215	Prostate cancer	44285	97/8108	0.00533257	0.0400574	0.0271478	PIK3R1/TP53/EGFR	3
hsa01522	Endocrine resistance	44285	98/8108	0.00548732	0.0400574	0.0271478	PIK3R1/TP53/EGFR	3
hsa04666	Fc gamma R-mediated phagocytosis	44316	97/8108	0.000415554	0.0197703	0.0133987	MARCKSL1/VAV2/PAK1/PIK3R1	4
hsa04660	T cell receptor signaling pathway	44316	104/8108	0.000541651	0.0197703	0.0133987	FYN/VAV2/PAK1/PIK3R1	4
hsa04142	Lysosome	44316	128/8108	0.00118158	0.0208906	0.014158	LAPTM4A/CTSS/LAPTM4B/LAPTM5	4
hsa04650	Natural killer cell mediated cytotoxicity	44316	131/8108	0.00128778	0.0208906	0.014158	FYN/VAV2/PAK1/PIK3R1	4
hsa04072	Phospholipase D signaling pathway	44316	148/8108	0.00201921	0.023779	0.0161155	FYN/DNM1/PIK3R1/EGFR	4
hsa04015	Rap1 signaling pathway	44316	210/8108	0.0070671	0.0491332	0.0332986	VAV2/PIK3R1/FPR1/EGFR	4
hsa05223	Non-small cell lung cancer	44346	72/8108	5.75257e-06	0.000419938	0.000284601	KIF5C/PIK3R1/KIF5A/TP53/EGFR	5
hsa04510	Focal adhesion	44346	201/8108	0.000766075	0.0203796	0.0138117	FYN/VAV2/PAK1/PIK3R1/EGFR	5
hsa05205	Proteoglycans in cancer	44346	205/8108	0.000837516	0.0203796	0.0138117	VAV2/PAK1/PIK3R1/TP53/EGFR	5
hsa05132	Salmonella infection	44346	249/8108	0.00199317	0.023779	0.0161155	RILP/S100A10/KIF5C/PAK1/KIF5A	5
hsa04144	Endocytosis	44438	252/8108	2.51988e-06	0.000367903	0.000249336	ACAP1/RAB11FIP4/DNM1/AGAP2/KIF5C/KIF5A/RAB31/EGFR	8
