# Supplementary material for: Establishment of an Endocytosis-Related Prognostic Signature for Patients With Low-Grade Glioma
Source: Front Genet. 2021 Sep 6;12:709666. doi: 10.3389/fgene.2021.709666 (PMC8450508; doi:10.3389/fgene.2021.709666)
Supplement: Supplementary Table 4 — KEGG pathways significantly enriched in the high-risk score LGG patients via GSEA analysis. [file Table_4.XLSX]

## Sheet: gsea_report_for_high risk  
NAME	GS<br> follow link to MSigDB	GS DETAILS	SIZE	ES	NES	NOM p-val	FDR q-val	FWER p-val	RANK AT MAX	LEADING EDGE
KEGG_VIRAL_MYOCARDITIS	KEGG_VIRAL_MYOCARDITIS	Details ...	68	0.705065	2.12631	0	0.0489754	0.023	3421	tags=46%, list=6%, signal=49%
KEGG_AMINO_SUGAR_AND_NUCLEOTIDE_SUGAR_METABOLISM	KEGG_AMINO_SUGAR_AND_NUCLEOTIDE_SUGAR_METABOLISM	Details ...	43	0.626051	2.11581	0	0.0254437	0.024	12512	tags=60%, list=23%, signal=78%
KEGG_APOPTOSIS	KEGG_APOPTOSIS	Details ...	87	0.585595	2.10769	0	0.0176249	0.026	6147	tags=45%, list=11%, signal=50%
KEGG_SMALL_CELL_LUNG_CANCER	KEGG_SMALL_CELL_LUNG_CANCER	Details ...	84	0.611169	2.03333	0	0.0301798	0.059	7206	tags=46%, list=13%, signal=53%
KEGG_CELL_CYCLE	KEGG_CELL_CYCLE	Details ...	124	0.707043	2.03158	0	0.0247161	0.061	7206	tags=49%, list=13%, signal=56%
KEGG_P53_SIGNALING_PATHWAY	KEGG_P53_SIGNALING_PATHWAY	Details ...	68	0.66062	2.03008	0	0.0209113	0.063	8921	tags=56%, list=16%, signal=67%
KEGG_LEUKOCYTE_TRANSENDOTHELIAL_MIGRATION	KEGG_LEUKOCYTE_TRANSENDOTHELIAL_MIGRATION	Details ...	116	0.603821	2.02314	0	0.0197853	0.069	6125	tags=47%, list=11%, signal=52%
KEGG_LYSOSOME	KEGG_LYSOSOME	Details ...	121	0.534142	2.00799	0.00201613	0.0203417	0.08	9911	tags=40%, list=18%, signal=48%
KEGG_BASE_EXCISION_REPAIR	KEGG_BASE_EXCISION_REPAIR	Details ...	35	0.676401	1.99049	0	0.0203965	0.09	8815	tags=54%, list=16%, signal=65%
KEGG_CYTOSOLIC_DNA_SENSING_PATHWAY	KEGG_CYTOSOLIC_DNA_SENSING_PATHWAY	Details ...	54	0.603125	1.9901	0.00200803	0.0183568	0.09	5940	tags=31%, list=11%, signal=35%
KEGG_ANTIGEN_PROCESSING_AND_PRESENTATION	KEGG_ANTIGEN_PROCESSING_AND_PRESENTATION	Details ...	81	0.66761	1.98707	0.00206612	0.0170107	0.093	7490	tags=49%, list=14%, signal=57%
KEGG_GLUTATHIONE_METABOLISM	KEGG_GLUTATHIONE_METABOLISM	Details ...	49	0.544832	1.98611	0.00197628	0.0155931	0.093	7063	tags=37%, list=13%, signal=42%
KEGG_NUCLEOTIDE_EXCISION_REPAIR	KEGG_NUCLEOTIDE_EXCISION_REPAIR	Details ...	44	0.646056	1.98585	0	0.0143937	0.093	9211	tags=43%, list=17%, signal=52%
KEGG_B_CELL_RECEPTOR_SIGNALING_PATHWAY	KEGG_B_CELL_RECEPTOR_SIGNALING_PATHWAY	Details ...	75	0.609479	1.98323	0.00402414	0.0137214	0.094	3509	tags=41%, list=6%, signal=44%
KEGG_JAK_STAT_SIGNALING_PATHWAY	KEGG_JAK_STAT_SIGNALING_PATHWAY	Details ...	155	0.559848	1.97938	0	0.0131108	0.094	10327	tags=45%, list=19%, signal=55%
KEGG_TOLL_LIKE_RECEPTOR_SIGNALING_PATHWAY	KEGG_TOLL_LIKE_RECEPTOR_SIGNALING_PATHWAY	Details ...	102	0.604479	1.9767	0	0.0126489	0.098	6147	tags=42%, list=11%, signal=47%
KEGG_LEISHMANIA_INFECTION	KEGG_LEISHMANIA_INFECTION	Details ...	69	0.76343	1.94456	0	0.0162236	0.13	2733	tags=51%, list=5%, signal=53%
KEGG_AUTOIMMUNE_THYROID_DISEASE	KEGG_AUTOIMMUNE_THYROID_DISEASE	Details ...	50	0.772447	1.93838	0.00214592	0.0164576	0.141	3696	tags=52%, list=7%, signal=56%
KEGG_NATURAL_KILLER_CELL_MEDIATED_CYTOTOXICITY	KEGG_NATURAL_KILLER_CELL_MEDIATED_CYTOTOXICITY	Details ...	132	0.561991	1.93732	0.004	0.0156647	0.141	6127	tags=42%, list=11%, signal=47%
KEGG_PYRIMIDINE_METABOLISM	KEGG_PYRIMIDINE_METABOLISM	Details ...	98	0.514613	1.92065	0.00194932	0.0179604	0.159	11275	tags=48%, list=20%, signal=60%
KEGG_PRIMARY_IMMUNODEFICIENCY	KEGG_PRIMARY_IMMUNODEFICIENCY		35	0.802712	1.90186	0	0.019871	0.174	5275	tags=69%, list=10%, signal=76%
KEGG_PANCREATIC_CANCER	KEGG_PANCREATIC_CANCER		69	0.518075	1.89482	0.00391389	0.01953	0.179	8921	tags=43%, list=16%, signal=52%
KEGG_FOCAL_ADHESION	KEGG_FOCAL_ADHESION		199	0.529898	1.89399	0	0.0186808	0.179	6607	tags=41%, list=12%, signal=47%
KEGG_CELL_ADHESION_MOLECULES_CAMS	KEGG_CELL_ADHESION_MOLECULES_CAMS		131	0.606766	1.88423	0	0.0202358	0.201	6275	tags=48%, list=11%, signal=54%
KEGG_SYSTEMIC_LUPUS_ERYTHEMATOSUS	KEGG_SYSTEMIC_LUPUS_ERYTHEMATOSUS		56	0.779481	1.88387	0	0.0195665	0.202	5375	tags=66%, list=10%, signal=73%
KEGG_HEMATOPOIETIC_CELL_LINEAGE	KEGG_HEMATOPOIETIC_CELL_LINEAGE		85	0.676019	1.87177	0.00200401	0.0211881	0.22	9182	tags=58%, list=17%, signal=69%
KEGG_CHRONIC_MYELOID_LEUKEMIA	KEGG_CHRONIC_MYELOID_LEUKEMIA		72	0.514063	1.87164	0.00978474	0.0204034	0.22	7276	tags=35%, list=13%, signal=40%
KEGG_ECM_RECEPTOR_INTERACTION	KEGG_ECM_RECEPTOR_INTERACTION		84	0.665677	1.87033	0.0020284	0.0198884	0.221	5905	tags=54%, list=11%, signal=60%
KEGG_CYTOKINE_CYTOKINE_RECEPTOR_INTERACTION	KEGG_CYTOKINE_CYTOKINE_RECEPTOR_INTERACTION		263	0.588195	1.86411	0.00399202	0.0202504	0.229	8328	tags=45%, list=15%, signal=53%
KEGG_N_GLYCAN_BIOSYNTHESIS	KEGG_N_GLYCAN_BIOSYNTHESIS		46	0.533207	1.84998	0.00761905	0.0220412	0.253	12449	tags=61%, list=23%, signal=79%
KEGG_PANTOTHENATE_AND_COA_BIOSYNTHESIS	KEGG_PANTOTHENATE_AND_COA_BIOSYNTHESIS		16	0.69824	1.84554	0	0.0221221	0.263	2408	tags=50%, list=4%, signal=52%
KEGG_INTESTINAL_IMMUNE_NETWORK_FOR_IGA_PRODUCTION	KEGG_INTESTINAL_IMMUNE_NETWORK_FOR_IGA_PRODUCTION		45	0.782585	1.81861	0.00210526	0.0272938	0.307	5358	tags=69%, list=10%, signal=76%
KEGG_HOMOLOGOUS_RECOMBINATION	KEGG_HOMOLOGOUS_RECOMBINATION		28	0.749397	1.8167	0.00194553	0.0267502	0.308	9211	tags=64%, list=17%, signal=77%
KEGG_REGULATION_OF_ACTIN_CYTOSKELETON	KEGG_REGULATION_OF_ACTIN_CYTOSKELETON		213	0.449517	1.80964	0.00395257	0.0276243	0.32	5757	tags=31%, list=10%, signal=35%
KEGG_OTHER_GLYCAN_DEGRADATION	KEGG_OTHER_GLYCAN_DEGRADATION		16	0.675636	1.80705	0.00381679	0.0274419	0.326	6035	tags=50%, list=11%, signal=56%
KEGG_ONE_CARBON_POOL_BY_FOLATE	KEGG_ONE_CARBON_POOL_BY_FOLATE		17	0.634998	1.8004	0.00595238	0.0284299	0.337	11348	tags=47%, list=21%, signal=59%
KEGG_GALACTOSE_METABOLISM	KEGG_GALACTOSE_METABOLISM		26	0.548979	1.79935	0.00784314	0.0278142	0.339	9967	tags=58%, list=18%, signal=70%
KEGG_RIG_I_LIKE_RECEPTOR_SIGNALING_PATHWAY	KEGG_RIG_I_LIKE_RECEPTOR_SIGNALING_PATHWAY		70	0.484915	1.79914	0.00804829	0.0270823	0.339	2622	tags=23%, list=5%, signal=24%
KEGG_BLADDER_CANCER	KEGG_BLADDER_CANCER		42	0.521572	1.79861	0.0019685	0.0265226	0.34	9965	tags=50%, list=18%, signal=61%
KEGG_PROTEASOME	KEGG_PROTEASOME		46	0.529031	1.79684	0.0321285	0.0262084	0.343	21049	tags=70%, list=38%, signal=112%
KEGG_PATHWAYS_IN_CANCER	KEGG_PATHWAYS_IN_CANCER		324	0.431248	1.79177	0.00195312	0.0267182	0.355	7884	tags=32%, list=14%, signal=38%
KEGG_COMPLEMENT_AND_COAGULATION_CASCADES	KEGG_COMPLEMENT_AND_COAGULATION_CASCADES		69	0.675307	1.79118	0	0.0262068	0.358	7931	tags=55%, list=14%, signal=64%
KEGG_ALLOGRAFT_REJECTION	KEGG_ALLOGRAFT_REJECTION		35	0.830485	1.78068	0.00205761	0.0279687	0.375	5360	tags=77%, list=10%, signal=85%
KEGG_T_CELL_RECEPTOR_SIGNALING_PATHWAY	KEGG_T_CELL_RECEPTOR_SIGNALING_PATHWAY		108	0.51442	1.77176	0.00842105	0.029362	0.389	7881	tags=45%, list=14%, signal=53%
KEGG_ASTHMA	KEGG_ASTHMA		28	0.794542	1.76941	0.00623701	0.0292114	0.391	2692	tags=61%, list=5%, signal=64%
KEGG_GRAFT_VERSUS_HOST_DISEASE	KEGG_GRAFT_VERSUS_HOST_DISEASE		37	0.815198	1.76182	0.00619835	0.0301429	0.403	6070	tags=73%, list=11%, signal=82%
KEGG_GLYCOSAMINOGLYCAN_DEGRADATION	KEGG_GLYCOSAMINOGLYCAN_DEGRADATION		21	0.603294	1.76134	0.0115385	0.0295436	0.403	5616	tags=52%, list=10%, signal=58%
KEGG_ACUTE_MYELOID_LEUKEMIA	KEGG_ACUTE_MYELOID_LEUKEMIA		57	0.472506	1.76066	0.0156556	0.0289672	0.403	7816	tags=39%, list=14%, signal=45%
KEGG_TYPE_I_DIABETES_MELLITUS	KEGG_TYPE_I_DIABETES_MELLITUS		41	0.709396	1.75386	0.0124481	0.0297797	0.419	5955	tags=63%, list=11%, signal=71%
KEGG_PATHOGENIC_ESCHERICHIA_COLI_INFECTION	KEGG_PATHOGENIC_ESCHERICHIA_COLI_INFECTION		56	0.464266	1.74004	0.0242424	0.032652	0.445	10466	tags=32%, list=19%, signal=40%
KEGG_FC_GAMMA_R_MEDIATED_PHAGOCYTOSIS	KEGG_FC_GAMMA_R_MEDIATED_PHAGOCYTOSIS		96	0.488624	1.72545	0.0342052	0.0355604	0.463	6607	tags=38%, list=12%, signal=43%
KEGG_PROSTATE_CANCER	KEGG_PROSTATE_CANCER		89	0.455018	1.72515	0.0252427	0.0350502	0.465	7276	tags=31%, list=13%, signal=36%
KEGG_DNA_REPLICATION	KEGG_DNA_REPLICATION		36	0.781874	1.72471	0.00396825	0.0345059	0.465	9211	tags=81%, list=17%, signal=97%
KEGG_MISMATCH_REPAIR	KEGG_MISMATCH_REPAIR		23	0.724487	1.7233	0.00595238	0.0343603	0.469	11683	tags=74%, list=21%, signal=94%
KEGG_NOD_LIKE_RECEPTOR_SIGNALING_PATHWAY	KEGG_NOD_LIKE_RECEPTOR_SIGNALING_PATHWAY		62	0.548848	1.69938	0.022541	0.0398935	0.513	4680	tags=34%, list=8%, signal=37%
KEGG_CHEMOKINE_SIGNALING_PATHWAY	KEGG_CHEMOKINE_SIGNALING_PATHWAY		188	0.464333	1.6885	0.0222672	0.0425166	0.529	7816	tags=37%, list=14%, signal=43%
KEGG_PROTEIN_EXPORT	KEGG_PROTEIN_EXPORT		24	0.46586	1.6816	0.0443548	0.044349	0.544	14389	tags=42%, list=26%, signal=56%
KEGG_NON_SMALL_CELL_LUNG_CANCER	KEGG_NON_SMALL_CELL_LUNG_CANCER		54	0.43707	1.66503	0.0258964	0.0477746	0.571	8921	tags=41%, list=16%, signal=49%
KEGG_VEGF_SIGNALING_PATHWAY	KEGG_VEGF_SIGNALING_PATHWAY		76	0.406111	1.66346	0.0126316	0.0475082	0.573	8636	tags=37%, list=16%, signal=44%
